# Supplementary material for: Comprehensive analysis of m6A methylome alterations after azacytidine plus venetoclax treatment for acute myeloid leukemia by nanopore sequencing
Source: Comput Struct Biotechnol J. 2024 Mar 2;23:1144–53. doi: 10.1016/j.csbj.2024.02.029 (PMC10950754; doi:10.1016/j.csbj.2024.02.029)
Supplement: Supplementary file 2 — Table S2. DEGs in CR BMs compared with AML BMs. [file mmc2.csv]

	baseMean	log2FoldChange	lfcSE	stat	pvalue
SERPING1	5.307804183	5.921601748	2.323780909	2.54826164	0.010826124
PVALB	1.687644383	5.185519728	2.267090299	2.287301803	0.022178213
SPDYC	1.486271338	4.982413602	2.425695042	2.054014835	0.039974256
BLOC1S3	1.437248763	4.923732267	2.033748571	2.421013265	0.015477313
CAMP	34.23273228	4.816642834	1.328684957	3.625120319	0.000288827
RSAD2	4.711325088	4.787679381	1.60563087	2.981805763	0.002865537
HCAR3	6.08481286	4.716852177	1.504004889	3.136194709	0.001711555
CHI3L1	5.860955959	4.657347635	1.983260697	2.348328508	0.018857881
IFI27	42.83416817	4.645804582	1.245026075	3.731491795	0.000190349
TNFRSF12A	2.086877521	4.602173155	2.007135198	2.292906407	0.021853394
PF4V1	23.03895432	4.520095626	1.35421569	3.337795934	0.000844457
LEF1	2.093101507	4.485039953	1.980401718	2.264712211	0.023530346
SPX	1.03346062	4.456114573	2.183353437	2.040949714	0.041255826
TIGIT	1.03346062	4.456114573	2.183353437	2.040949714	0.041255826
PCSK1N	5.805717351	4.369144271	1.329623056	3.286002187	0.001016202
H2BC11	3.476671877	4.348359163	1.49479487	2.909000594	0.003625862
SLC2A6	2.813166304	4.171829811	1.849957689	2.255094717	0.024127384
EHD3	1.532823016	4.056879952	2.010545164	2.017800955	0.043611995
GRAP2	2.621115069	3.902816108	1.601741953	2.436607283	0.014825771
TUBB1	4.910933803	3.864477883	1.475715368	2.618714941	0.008826167
ITGB3	6.350640673	3.8346641	1.486040426	2.580457457	0.009866951
ALOX12	2.468764599	3.801177051	1.769214324	2.148511348	0.031673156
CPNE5	1.338535558	3.79565068	1.879752264	2.01922921	0.043463402
CEACAM3	6.697949663	3.790131073	1.798844655	2.106980757	0.035119248
GP1BB	63.13983588	3.778207957	1.065530005	3.545848488	0.000391351
IFIT2	3.298200823	3.736366408	1.373934538	2.71946465	0.006538768
ISG15	98.99564939	3.729525891	1.035375232	3.602100742	0.000315656
TMEM158	10.56766698	3.717321913	1.17757738	3.156753838	0.00159536
RBP7	4.153522958	3.657230191	1.264954862	2.891194224	0.003837809
CXCR2	8.357110544	3.655265383	1.001240225	3.650737646	0.000261488
ALDH1A1	2.841402342	3.592976264	1.672737448	2.147961874	0.031716784
MPIG6B	5.697346849	3.585232299	1.273389169	2.815503999	0.004870079
TREML1	19.50725053	3.581241089	1.190332419	3.008605858	0.002624494
RFX1	2.298836314	3.474553213	1.697814729	2.046485493	0.040708628
GBP1	5.383285676	3.455744833	1.50712118	2.292944243	0.021851215
B4GALT7	5.146490981	3.4292617	1.257014917	2.728099447	0.00637004
GP9	20.27542509	3.398897981	1.109808801	3.062597791	0.002194248
FAXDC2	11.73432947	3.354530901	1.040130757	3.225104996	0.001259265
FCGR3B	11.13009149	3.345315646	1.159780992	2.88443738	0.003921137
PF4	15.89299245	3.31622065	1.013689356	3.271436788	0.001070025
NPRL3	4.76617207	3.312456307	1.101582114	3.006998992	0.002638406
G0S2	19.70354543	3.290684963	0.896868648	3.669082389	0.000243423
OLFM4	2.468349472	3.282944501	1.559929341	2.104546927	0.035330766
CLEC1B	2.773839538	3.273535707	1.461979245	2.239112299	0.02514861
LCN2	27.43155104	3.229838384	0.734063438	4.399944497	1.08E-05
CMTM5	3.478714857	3.215580721	1.377411131	2.33451048	0.019569008
VAMP5	30.01205053	3.21026424	1.489578428	2.155149523	0.031150135
HBB	274242.7059	3.15245541	1.284021126	2.455142945	0.014082858
LAT	4.638069875	3.062624416	1.227455227	2.495100715	0.012592138
GAS2L1	2.345540107	3.009938323	1.475177578	2.040390505	0.041311447
MT2A	113.3021428	3.008220418	0.911070851	3.30185124	0.00096049
TUBB2A	79.86438664	2.953032772	1.360359663	2.170773547	0.029948295
TPGS2	9.459548191	2.936184291	0.951987037	3.084269195	0.002040529
PADI2	5.772350952	2.93380372	1.067838723	2.747422112	0.006006577
HBA2	280724.483	2.932857213	1.267772475	2.31339398	0.020700988
HBA1	160040.9823	2.912653973	1.208362371	2.410414329	0.015934413
ALAS2	232.2041539	2.905602414	1.005346193	2.890151108	0.003850567
LTF	51.38694903	2.905376213	1.011967616	2.871016985	0.004091535
NRGN	126.5890261	2.895137936	0.839046473	3.450509629	0.000559529
MYL9	42.14867656	2.850850765	1.184075736	2.407659136	0.016055163
TCP11L2	2.775508519	2.850733378	1.428291564	1.995904373	0.045944333
CDKN2D	41.68576059	2.816884852	0.568582074	4.954227333	7.26E-07
MLH3	3.068468053	2.796253214	1.319419452	2.119305736	0.034064637
KEL	2.804007569	2.787510493	1.400927013	1.9897614	0.046617225
SMIM5	20.89337367	2.780149348	1.013034167	2.744378659	0.006062556
PAGE2B	13.89324072	2.761015461	1.167093818	2.365718521	0.01799512
TSPAN5	4.901084049	2.742322857	1.347946899	2.034444279	0.041906821
CHPT1	23.21054385	2.737824234	1.147481033	2.38594291	0.017035395
FAM210B	73.95497428	2.734039401	0.791770111	3.453072253	0.000554241
TNFRSF14	6.67068897	2.733045557	0.966350205	2.828214392	0.004680845
FIS1	3.985818105	2.728562353	1.248790396	2.184964236	0.028891469
APOBEC3A	6.093242295	2.711005094	1.275010818	2.126260464	0.033481578
BBOF1	3.282998556	2.706041722	1.376308535	1.966159225	0.049280221
SELENBP1	35.09095697	2.697338368	1.279427176	2.108239077	0.035010315
RNF10	63.19872671	2.696110112	0.758823971	3.55301126	0.000380848
AQP1	4.466712747	2.69036042	1.106497727	2.431419744	0.01503978
NAGK	3.094911334	2.684695031	1.154289337	2.325842357	0.020026962
MKRN1	39.89435149	2.680909399	0.907552771	2.953998364	0.003136857
CD5	5.442272536	2.678265835	1.127188068	2.376059428	0.017498644
THEM5	4.617768235	2.677916842	1.145543111	2.337683163	0.01940369
CXCR1	8.937319826	2.674720174	1.287021801	2.07822445	0.037688691
ITGA2B	31.47645717	2.657200193	1.041468714	2.551397039	0.010729202
C9orf78	58.84396711	2.639145272	0.939901288	2.807896216	0.004986629
MYL4	24.34160435	2.637973531	1.252822378	2.105624531	0.03523698
PTGS1	7.627584755	2.589857939	1.194490871	2.168168884	0.030145839
RUNDC3A	8.712441827	2.586740869	1.070504315	2.416375939	0.015675867
TESC	21.79581499	2.550905931	0.739990213	3.447215768	0.000566396
SHARPIN	25.89114398	2.546392123	0.650617039	3.913810996	9.09E-05
SLC38A5	7.167005632	2.545611757	0.99161071	2.567148309	0.010253875
GFUS	28.10738468	2.538415861	0.791976903	3.205164003	0.001349855
XK	8.197507753	2.533153419	1.25549885	2.017646945	0.043628044
FBXO7	89.24969172	2.529229965	0.864777488	2.924717631	0.003447689
TMOD1	7.210735377	2.519294839	0.956780167	2.633096845	0.008461022
RGS10	41.73924466	2.508101132	0.746802227	3.358454277	0.000783797
OR2W3	4.114031286	2.479487114	1.200443563	2.065475788	0.038878004
IFI6	11.68428838	2.472279089	0.964073942	2.564408166	0.010335193
SLC25A39	151.223858	2.464267365	0.932088489	2.643812678	0.008197801
IRF9	5.906148403	2.449413311	1.060505037	2.309666834	0.020906606
IFITM3	39.73436611	2.449115637	0.829968127	2.950855049	0.003168956
YPEL3	51.24955526	2.444826364	0.740998609	3.299367008	0.000969031
MAL	8.178776985	2.428756302	1.135248621	2.139404759	0.032402902
HAGH	37.09171923	2.425966582	0.785406684	3.088803078	0.002009646
MMD	5.182067505	2.413244064	1.18526055	2.036045208	0.041745816
GLRX5	39.61076572	2.397702882	0.838818252	2.858429556	0.004257436
HP	6.505034392	2.384126949	1.181816007	2.0173419	0.043659846
DMTN	11.73458555	2.380271626	0.892957546	2.66560447	0.007685005
ISG20	9.885364236	2.370706615	0.805540754	2.943000217	0.003250482
TNS1	4.443617512	2.363871776	1.112016339	2.125752737	0.033523853
ST6GALNAC4	30.70913138	2.358054195	1.050264403	2.24520053	0.024755262
OPTN	9.816454935	2.34309937	0.995945194	2.352638864	0.018640728
R3HDM4	88.60616564	2.323415231	0.851680018	2.728037739	0.006371232
SLC44A2	4.982598115	2.314233308	0.988497945	2.341161475	0.019223851
PPP2R5B	5.834283522	2.302276266	1.07853183	2.134639147	0.032790497
SNCA	44.29981337	2.297800867	1.096040871	2.096455458	0.036041807
BRD4	5.394098772	2.29613815	0.949318473	2.41872271	0.015575108
ADIPOR1	126.8641365	2.293825404	0.885536441	2.590322993	0.009588592
CD3D	11.00364095	2.266165366	0.958867646	2.363376609	0.018109256
BAG1	75.3856875	2.262221588	0.759727404	2.977675383	0.002904434
BCL2L1	19.49705941	2.260856414	0.875250018	2.583097821	0.009791756
IFITM1	28.46592733	2.250121342	0.797405738	2.821802295	0.004775461
VTI1B	7.116568976	2.236483144	1.07507467	2.080304937	0.037497572
SMIM1	13.45013616	2.230056234	0.773591716	2.88273024	0.003942449
MXI1	7.207624764	2.228227634	0.867799761	2.567674866	0.010238314
PIP4K2A	9.508393159	2.228216407	1.002346741	2.222999601	0.026215827
HBQ1	106.6733176	2.220649472	1.117341874	1.987439586	0.046873705
YBX3	126.8218012	2.210762185	0.766914116	2.882672438	0.003943172
TAGAP	3.252250492	2.19666258	1.094174114	2.007598747	0.044685948
FBXO9	10.03307422	2.187442461	1.110890737	1.969088757	0.0489429
GSPT1	24.10370116	2.172117264	0.98941591	2.195353079	0.02813828
CUL4A	4.235785807	2.162146861	1.029385973	2.100423861	0.035691572
AP1B1	6.057890502	2.160961474	0.86412848	2.500740948	0.01239338
SOD2	11.73189225	2.134711715	0.988555828	2.159424542	0.030817246
GPX1	374.1760216	2.119598453	0.464467676	4.563500459	5.03E-06
RACK1	15.89163758	2.0948537	0.690364362	3.0344175	0.002410007
PGLYRP1	29.19261957	2.091584217	1.066461473	1.961237484	0.049851326
GYPC	307.7137206	2.087185653	0.944246607	2.210424308	0.027075728
QPCT	6.293313032	2.086172438	0.998795112	2.088689074	0.036735721
FKBP8	88.2874304	2.085698984	0.749498316	2.782793423	0.005389311
CNPPD1	26.33308137	2.071984507	0.907016191	2.284396385	0.022348246
HLA-F	13.26917055	2.062863935	0.706064683	2.921635911	0.003481983
TRIM58	44.12300903	2.052379261	0.994252506	2.064243487	0.038994636
LTB	12.65094512	2.040534844	0.768372775	2.655657399	0.007915398
SLC25A37	32.63697663	2.028863275	1.003055477	2.022683013	0.043105839
ELOB	80.29699254	2.027423915	0.670542788	3.023556363	0.002498225
ASCC2	14.79822555	2.008272656	0.848463083	2.36695349	0.017935187
MPP1	36.13711345	2.003828904	0.517642047	3.871070591	0.000108358
SELENOK	24.05489236	1.999111716	0.838508875	2.384127081	0.017119689
ATP5F1E	20.17282469	1.99897157	0.802484339	2.490978917	0.012739168
FBXO6	4.625836461	1.992242616	0.956104802	2.083707363	0.037186794
TIMP1	41.53802568	1.991024337	0.821265099	2.424338184	0.015336316
BLVRB	151.0171101	1.989894069	0.885110088	2.248188214	0.024564191
UBA52	256.600212	1.985016687	0.633038449	3.135696876	0.001714463
RBM38	77.27718921	1.979413015	0.950851352	2.081727088	0.037367405
SRXN1	12.4342765	1.969475571	0.62451004	3.153633162	0.001612516
DYSF	5.14134783	1.961228871	0.958613145	2.045902334	0.040765981
UBALD1	5.687935455	1.952943759	0.825938128	2.364515807	0.018053657
CYSTM1	24.32959314	1.946185291	0.754494485	2.579455953	0.009895608
RILP	16.84054583	1.942501169	0.974063659	1.994224045	0.046127576
DPM2	36.39660996	1.938271641	0.735389163	2.635708735	0.008396177
GRINA	42.28418567	1.934829996	0.470083435	4.115928897	3.86E-05
SAT1	48.19354902	1.890062141	0.804446685	2.349518216	0.018797724
HDLBP	10.48942671	1.859759524	0.696960865	2.668384435	0.007621699
OST4	90.73677037	1.853930106	0.615260081	3.013246207	0.002584691
CD48	28.46910599	1.847091159	0.659951201	2.798829906	0.005128815
CDA	16.17873069	1.84023062	0.877394587	2.097380868	0.035959873
ROGDI	8.393585532	1.837265679	0.706773833	2.599510048	0.009335695
IRF1	13.73286322	1.809978642	0.726581267	2.491089054	0.012735219
FPR1	82.42610592	1.790364455	0.843320729	2.122993534	0.033754394
UBALD2	22.34177209	1.738693664	0.605198057	2.872933321	0.004066799
GUK1	88.40979279	1.73483657	0.872366327	1.988656045	0.046739181
SERF2	151.6157553	1.733740421	0.52698535	3.289921478	0.001002153
UBXN6	34.72627327	1.72964574	0.726075394	2.382184761	0.01721026
MOB2	9.302024402	1.725124554	0.818904402	2.106625084	0.035150091
HLA-C	216.8863787	1.722642979	0.747406498	2.304827404	0.021176242
PSMB9	25.74766296	1.719984753	0.749392123	2.295173246	0.021723198
CLU	27.68218499	1.70346526	0.848959435	2.006533162	0.044799394
USP12	9.32242415	1.700992834	0.823362877	2.065909069	0.038837066
GABARAP	63.54940381	1.699411152	0.454988317	3.73506547	0.000187666
HLA-E	194.25762	1.692163486	0.648546709	2.60916209	0.009076424
ABTB1	9.691706552	1.680886367	0.82635312	2.034101797	0.041941333
FTL	2148.635631	1.668742246	0.407263581	4.097450207	4.18E-05
CCL5	25.15590632	1.618488211	0.774802158	2.08890514	0.036716263
MED25	9.80252696	1.610311192	0.745349708	2.16047739	0.030735732
JAML	11.99177491	1.605170245	0.751635	2.135571447	0.032714361
AP2S1	31.34591435	1.588051063	0.571833465	2.777121591	0.005484266
MAF1	28.30703497	1.574502281	0.684741806	2.299410184	0.021481658
SQSTM1	22.70457951	1.563373525	0.644467274	2.425838501	0.015273065
RAB11B	13.13067158	1.553856494	0.753666614	2.061729239	0.039233521
MIIP	11.76513529	1.52216895	0.731001496	2.082306204	0.03731451
ELOF1	11.35975613	1.518766169	0.677735254	2.240943141	0.025029758
LGALS3	133.5768284	1.511863172	0.523013665	2.890676233	0.003844139
ATP6V0C	101.2835487	1.511770409	0.524940868	2.879887052	0.003978177
SIAH2	27.34838035	1.502540136	0.705336247	2.130246593	0.03315126
BLOC1S1	34.47170772	1.470277591	0.696389274	2.111286958	0.034747654
LYL1	63.90810298	1.444058772	0.527667868	2.73668127	0.006206239
MYL6	47.5777145	1.438686519	0.483572064	2.975123309	0.002928708
COPE	27.40576281	1.354018182	0.564218013	2.399813814	0.016403413
WBP2	12.12641658	1.289459065	0.638649386	2.019040639	0.043482996
CD52	50.81218404	1.281785407	0.639426908	2.004584715	0.045007462
COX6B1	49.24787028	1.275270831	0.650652278	1.959988267	0.049997162
PRDX5	27.50511858	1.263837048	0.619035181	2.041623944	0.041188848
CORO1A	52.72628401	1.253745841	0.522817313	2.398057239	0.016482289
IFITM2	64.18383199	1.224905661	0.606971365	2.018061695	0.043584836
YIPF3	19.41869945	1.205179886	0.609556887	1.977140957	0.048025699
ATP6V0B	22.54159966	1.19476746	0.607758175	1.965859957	0.04931479
PPDPF	86.1984229	1.138214127	0.513045222	2.218545417	0.026517666
TPM3	33.71805377	1.099374525	0.4439291	2.476464203	0.013269093
JTB	22.42795549	1.081620754	0.501063271	2.158651047	0.030877249
B2M	1146.997478	1.048426966	0.452825679	2.315299274	0.020596559
MT-ND1	671.9407889	-1.006713254	0.503073583	-2.001125257	0.045378893
RPS25	559.7606999	-1.007589186	0.458089867	-2.199544801	0.027839207
FBL	27.15396516	-1.072678747	0.546809336	-1.961705252	0.04979681
RPL18	160.8347081	-1.107049088	0.541642751	-2.043873171	0.040966078
RPL13A	245.5541145	-1.122926354	0.372844774	-3.011779784	0.002597209
RPL36	118.2049553	-1.193988941	0.540402703	-2.209442947	0.027143847
RPL29	127.4511268	-1.195836878	0.556218886	-2.149939363	0.031560012
MT-ND3	1050.342181	-1.199439968	0.565129542	-2.122415976	0.033802822
MT-CO3	1435.932202	-1.210913446	0.396466823	-3.054261733	0.002256152
RPL11	202.9028254	-1.233579719	0.552520352	-2.232641231	0.025572613
PPIB	40.6364601	-1.242694784	0.478905201	-2.594865919	0.009462783
MT-CO2	976.2099573	-1.258848691	0.479893306	-2.623184518	0.008711208
RPS3A	153.0609785	-1.272202255	0.578746646	-2.198202379	0.027934687
RPS19	187.936923	-1.282998921	0.538131282	-2.384174575	0.01711748
RPL19	121.0152683	-1.292168751	0.458491422	-2.818305184	0.00482779
RPLP0	67.47268801	-1.293820321	0.473835868	-2.730524233	0.006323368
LDHA	36.04038401	-1.332835451	0.490412374	-2.717785117	0.00657205
ATP5F1D	18.25605419	-1.333319811	0.660751966	-2.017882474	0.043603503
H1-10	42.0655216	-1.343456273	0.675390333	-1.989155319	0.046684062
FOS	39.90031904	-1.366744072	0.678763473	-2.013579289	0.044053723
H2AZ1	25.71813907	-1.368390817	0.600363881	-2.279269057	0.022651076
EEF2	403.3752908	-1.372695976	0.488762176	-2.808515149	0.004977054
ATP5MC2	21.98181749	-1.372950478	0.610039287	-2.250593539	0.024411293
MT-CYB	450.2774713	-1.375914275	0.457993156	-3.004224533	0.002662587
CALR	28.03610908	-1.378997548	0.608646685	-2.265678237	0.023471091
RPL17	57.46441842	-1.379543606	0.486112935	-2.837907626	0.004541032
EEF1A1	194.9815596	-1.403138817	0.478696811	-2.931163913	0.003376945
RPS5	94.19756584	-1.406433203	0.62469441	-2.251393931	0.024360598
UFC1	25.042713	-1.406668064	0.588729761	-2.389327254	0.01687926
RPL24	227.7727537	-1.419423735	0.378224245	-3.752862899	0.000174826
RPL14	329.7048539	-1.421688887	0.525690383	-2.704422478	0.006842323
RPL5	184.2993141	-1.436837818	0.709145712	-2.02615315	0.042749093
SOD1	10.58746551	-1.456592251	0.728564631	-1.999262917	0.045579914
MT-ND2	443.902275	-1.457634755	0.647108257	-2.252536172	0.02428841
RPL39	797.1880779	-1.466201534	0.544985179	-2.690351208	0.007137686
RPL10	302.7898192	-1.472293353	0.463957219	-3.1733386	0.001506967
CXCR4	40.34047924	-1.515245719	0.729589946	-2.076845669	0.037815806
CEBPA	19.05389197	-1.517903926	0.700068373	-2.168222397	0.03014177
SLC25A6	20.63314974	-1.518262592	0.761275434	-1.994366985	0.046111964
MT-ND4	468.0518024	-1.5328903	0.567266207	-2.702241525	0.006887371
PTMA	63.14633307	-1.541686467	0.458676065	-3.361166154	0.000776141
RPL35	355.3364471	-1.5537031	0.540575771	-2.874163406	0.004050993
RPS18	641.1177684	-1.576479485	0.63163067	-2.495888121	0.012564222
RPL26	151.4534442	-1.577699252	0.546549866	-2.88665198	0.003893646
RPS24	158.7738758	-1.582921735	0.624127029	-2.536217245	0.011205719
MACROH2A1	19.31185087	-1.588047535	0.782853488	-2.028537343	0.042505436
RPS7	85.2529786	-1.594626087	0.560373087	-2.845650738	0.004432078
BTBD2	10.45768974	-1.599828166	0.787715706	-2.030971522	0.042257884
TNFRSF1A	12.26084499	-1.601167268	0.813254376	-1.968839413	0.048971535
RPS6	348.6505166	-1.612008075	0.611104648	-2.637859293	0.008343119
ABRACL	22.74444744	-1.619666976	0.638222129	-2.537779406	0.011155828
CCT7	12.5306479	-1.622741405	0.752234555	-2.157227946	0.030987908
RPL27	156.2598256	-1.631512402	0.398541062	-4.093712186	4.25E-05
DPP7	22.79080948	-1.63196142	0.684885265	-2.382824545	0.017180381
DDX17	8.689145997	-1.653232376	0.803081168	-2.058611808	0.039531441
RPL9	260.3647343	-1.658600345	0.486020136	-3.412616521	0.000643424
MIF	84.72370624	-1.701870793	0.577783461	-2.945516629	0.003224158
RPL6	76.37322314	-1.707513305	0.483214422	-3.533655507	0.000409855
RNF5	12.76227244	-1.722173114	0.791555482	-2.175682127	0.029579038
C1QBP	16.7249401	-1.728221044	0.738059615	-2.341573783	0.01920263
CAT	49.27247281	-1.73012947	0.477261399	-3.625119219	0.000288828
LSM2	17.46398545	-1.735732689	0.777331543	-2.232937418	0.025553072
MT-ATP6	565.365139	-1.735897629	0.516864682	-3.358514691	0.000783626
GRHPR	10.34653953	-1.772231043	0.814578689	-2.175641306	0.029582092
CKS2	10.59149102	-1.796624824	0.897170986	-2.0025445	0.045226202
LDHB	14.53489013	-1.828759779	0.704277438	-2.596646834	0.009413866
XBP1	9.050205409	-1.862438119	0.824843071	-2.257930247	0.023950009
ITGA5	9.179544966	-1.873273578	0.912893112	-2.052018527	0.040167862
HSPE1	10.90506404	-1.881132763	0.832790237	-2.25883143	0.023893873
PCNA	8.059393611	-1.896777378	0.915452785	-2.07195544	0.038269597
NOP56	8.32983912	-1.911121668	0.914685983	-2.089374609	0.036674015
SNRPC	14.96687521	-1.942337739	0.720289991	-2.696605205	0.007005027
NUP210	10.92262163	-1.977336095	0.873462763	-2.263789802	0.023587046
EIF4A2	10.87760705	-1.983345426	0.872314862	-2.273657725	0.022986574
SERPINB1	9.203537663	-1.994839287	0.994396945	-2.00607946	0.044847771
SF3B6	29.2646264	-1.99877281	0.673412128	-2.968127135	0.002996204
PSMC6	6.724561401	-2.017144908	1.000520925	-2.016094675	0.043790077
OLA1	12.59939047	-2.031059491	0.808475623	-2.512208694	0.011997811
SCAMP2	7.570287951	-2.038377115	0.927285957	-2.198218467	0.027933541
COPS5	6.8454672	-2.06263477	0.968368497	-2.130010194	0.033170772
SMIM30	6.449151343	-2.066065028	1.0134682	-2.03860864	0.041489102
HNRNPL	5.906195768	-2.075363429	1.046082249	-1.983939056	0.047262634
GNA15	16.13629495	-2.081281868	0.98822099	-2.106089516	0.035196577
GSTP1	68.29316111	-2.086688357	0.666000035	-3.133165535	0.001729319
ALYREF	6.58162359	-2.112451388	1.008677339	-2.094278622	0.036235168
RPS8	155.1364817	-2.12835555	0.567905502	-3.747728346	0.000178443
SAMM50	6.714267181	-2.144279034	0.994753	-2.155589411	0.03111574
EEF1B2	92.88469902	-2.151467841	0.560865469	-3.835978427	0.000125065
CCZ1B	6.789852225	-2.160565168	1.037289293	-2.082895468	0.037260753
RPL10A	231.0301172	-2.162075804	0.493658705	-4.379697516	1.19E-05
NBDY	7.313285112	-2.165180544	0.972999695	-2.225263332	0.026063565
MGST2	6.255154418	-2.167957896	1.025178855	-2.114711872	0.034454512
RBMX	6.343512956	-2.196780185	1.073806329	-2.045788076	0.040777226
EEF1G	149.417275	-2.228815532	0.598421358	-3.724491955	0.000195709
ATP5F1C	20.89434526	-2.247708465	0.781724142	-2.875321799	0.004036159
HPRT1	7.633191167	-2.258025706	0.96359963	-2.34332355	0.0191128
PRRC2A	5.076415714	-2.258526351	1.11828044	-2.019642185	0.043420516
SUMO1	5.104296128	-2.270850953	1.143230922	-1.986344936	0.046995036
SRM	10.7747714	-2.286409376	1.03109358	-2.217460588	0.026591633
PFDN2	5.722519638	-2.29855141	1.142925219	-2.011112687	0.044313555
KLHDC3	10.87756777	-2.30388757	0.849621232	-2.711664308	0.006694635
PIEZO1	5.216195342	-2.304413625	1.175406421	-1.960524959	0.049934464
EMB	13.13736303	-2.319985869	0.985941995	-2.353065273	0.018619365
DDIT4	23.09789026	-2.337978135	1.132996049	-2.063535999	0.039061731
FNTA	5.362562815	-2.35250365	1.147170977	-2.05070011	0.04029616
NPM1	21.18766597	-2.360662043	0.731417011	-3.22751865	0.001248689
CD164	5.407440924	-2.374074938	1.116266	-2.126800366	0.033436674
ZFP36L2	53.69680321	-2.409508371	0.606821721	-3.970702246	7.17E-05
RPL22L1	7.720322521	-2.41066088	1.05930059	-2.275709938	0.022863376
UTP18	6.296247328	-2.428769082	1.174283899	-2.068298036	0.038612006
IMPDH2	6.295578241	-2.444500214	1.150609385	-2.124526573	0.033626136
IST1	6.03147797	-2.539997217	1.093003967	-2.323868251	0.020132556
SARNP	6.192177964	-2.579622242	1.085358509	-2.376746688	0.017466078
CCT3	9.679433036	-2.592362738	1.085101772	-2.389050323	0.016891988
RNASE2	75.86917837	-2.609969124	1.264286129	-2.06438168	0.038981542
TRIAP1	4.378217967	-2.622623277	1.282034639	-2.045672712	0.040788582
NDUFV2	12.55585797	-2.624956982	0.864510201	-3.036351659	0.002394599
NDUFA8	6.908179023	-2.630776578	1.099106785	-2.393558674	0.016685812
HSP90AB1	20.42635447	-2.635763206	0.830217843	-3.174785063	0.001499475
CLNS1A	8.368750049	-2.668603548	1.134325575	-2.35259048	0.018643154
TOP2B	4.588448276	-2.688462759	1.265019425	-2.125234369	0.033567062
PYCR2	8.474211593	-2.691078746	1.081136002	-2.489121387	0.012805923
ANP32B	7.257172539	-2.706327662	1.198045927	-2.258951516	0.023886401
LYPLA1	4.122521228	-2.719033575	1.351765376	-2.011468576	0.044275986
DCTPP1	4.692150169	-2.724466447	1.261165288	-2.160277065	0.030751227
CUTC	4.199489308	-2.733464099	1.341060243	-2.038285836	0.041521356
NOC2L	4.198488471	-2.743965585	1.363484335	-2.012465794	0.044170859
RING1	4.80741851	-2.764376405	1.29921369	-2.127730355	0.033359447
ACTR1A	4.800222026	-2.765459342	1.263111264	-2.189402802	0.028567576
ACBD6	4.769339102	-2.768217016	1.318836329	-2.098984502	0.035818267
MED30	4.775534749	-2.769699739	1.337010764	-2.071561286	0.038306373
PFKL	8.949094867	-2.782574017	1.031366009	-2.69795009	0.00697679
EAF2	8.406743287	-2.830377745	1.133637331	-2.496722425	0.012534703
CCT2	7.211977411	-2.844449499	1.111810772	-2.558393542	0.010515701
BLMH	5.119238141	-2.876340879	1.256190094	-2.289733769	0.022036755
ZFR	8.051751013	-2.877145623	1.278785716	-2.249904412	0.024455014
DNAJA1	8.812932647	-2.886672342	1.079327089	-2.674511157	0.007483829
FOSB	5.206686516	-2.909720204	1.303628136	-2.232017032	0.025613837
MRPS26	5.268753888	-2.915770748	1.272222757	-2.29187124	0.021913074
CPTP	3.124005117	-2.937022202	1.473214667	-1.993614555	0.046194194
NOB1	6.149377613	-2.973251167	1.297200292	-2.292052496	0.021902614
ADA	17.31020687	-2.975240143	1.101642288	-2.700731604	0.006918715
LMAN1	5.548262695	-2.998847508	1.259518082	-2.380948357	0.017268133
PRKDC	2.990979414	-3.0000535	1.467868065	-2.04381686	0.040971643
RP2	3.002606309	-3.018352629	1.494682355	-2.019394033	0.043446281
PTPN11	3.318509871	-3.018473019	1.470013466	-2.053364196	0.040037269
IREB2	3.304735539	-3.023866563	1.476531806	-2.047952201	0.040564683
MRPS35	3.040398831	-3.033957266	1.456752418	-2.082685588	0.037279892
SDSL	3.331791105	-3.034557966	1.480574583	-2.049581292	0.040405308
FAM136A	3.365213663	-3.045335406	1.447677308	-2.103600981	0.035413268
MAT2A	13.71013404	-3.082565006	1.035377371	-2.977238149	0.00290858
HS6ST1	3.481306852	-3.098389707	1.477243636	-2.097412798	0.035957049
PSMA3	7.640353195	-3.102074437	1.236644743	-2.508460456	0.012125854
CAPN15	3.174696762	-3.102936323	1.452683998	-2.136002274	0.032679229
PMPCA	3.216587944	-3.113711617	1.446697039	-2.152290032	0.031374518
EBP	3.231694863	-3.125520456	1.437131916	-2.174831983	0.029642709
PDXDC1	3.552204824	-3.134918083	1.55469559	-2.016419229	0.043756156
MRPL1	3.272585208	-3.144084543	1.480879982	-2.123119078	0.033743875
LMO4	3.580910085	-3.146662498	1.525738319	-2.062386754	0.039170929
CEP20	3.299369472	-3.149145641	1.544989389	-2.038295967	0.041520343
STT3B	12.95208509	-3.149275385	1.021277452	-3.083662897	0.002044691
RUVBL2	3.308612493	-3.173861257	1.505051453	-2.108805815	0.034961346
FARSA	3.33849458	-3.173988382	1.440249117	-2.20377735	0.027540006
SETD3	3.351886712	-3.174697305	1.459300941	-2.175491851	0.029593278
SMARCD2	3.315426777	-3.176068824	1.480832231	-2.144786395	0.031969929
TTLL12	3.653905044	-3.192328852	1.475819773	-2.163088549	0.03053437
PMAIP1	3.663198515	-3.192378826	1.551441439	-2.057685676	0.039620316
KRCC1	3.659718491	-3.201924386	1.431647803	-2.236530787	0.025317023
WRNIP1	3.399923091	-3.214197125	1.466585206	-2.191619765	0.028406974
FABP5	12.73563995	-3.217256759	0.948036181	-3.393601241	0.000689801
ABHD12	3.429186542	-3.218563166	1.529931679	-2.103729996	0.035402006
STX4	3.479988995	-3.236113297	1.477423163	-2.190376717	0.028496927
GLO1	13.79375979	-3.23815727	1.070365108	-3.025282912	0.002484007
RCN2	6.448157179	-3.242499859	1.297924759	-2.498218665	0.012481917
PLIN2	3.552712651	-3.267708371	1.471602466	-2.220510258	0.02638415
HOXA9	3.869455702	-3.296894971	1.447127858	-2.278233367	0.022712677
EBPL	3.95710029	-3.309768028	1.51477876	-2.184984445	0.028889987
FXR2	1.797576439	-3.31773108	1.664935965	-1.992707918	0.04629344
NUP54	1.829173314	-3.33937065	1.662742919	-2.008350546	0.044606054
CHST13	3.684244509	-3.341813828	1.569848206	-2.128749655	0.033274978
YTHDF1	1.835368961	-3.343902457	1.67548444	-1.99578246	0.045957607
ZNF22	4.098926456	-3.381613809	1.451292766	-2.330070051	0.019802449
PLA2G15	1.87859273	-3.389249154	1.701091702	-1.992396501	0.046327571
TATDN1	1.90747398	-3.400544184	1.651005273	-2.059680995	0.039429047
CLEC11A	16.1654817	-3.437092695	1.263572979	-2.720137857	0.006525471
TTC17	1.969284692	-3.456445728	1.687128942	-2.04871462	0.040490029
INTS13	1.985774647	-3.45934258	1.660257952	-2.083617534	0.037194971
PRCC	4.057829988	-3.468763115	1.429050801	-2.427319667	0.015210847
PTGER4	9.745982355	-3.471222507	1.18904903	-2.919326638	0.003507884
EGR1	25.24590406	-3.490962536	0.895422881	-3.898674704	9.67E-05
KANSL2	2.042772748	-3.494958444	1.659686284	-2.105794618	0.035222197
MRPS10	2.038674088	-3.500226588	1.741738574	-2.009616505	0.044471793
USE1	4.17773495	-3.523725161	1.457397952	-2.417819482	0.015613821
TOP1	2.08018307	-3.52482562	1.620216639	-2.175527355	0.02959062
DDX49	4.210332661	-3.528489946	1.399616842	-2.521039931	0.011700857
PRSS57	12.35554838	-3.532923644	1.334659149	-2.647060598	0.00811948
CHST14	2.155385913	-3.57683371	1.605787484	-2.227463936	0.025916283
RPL37	2.212766214	-3.607330838	1.770720962	-2.037210218	0.04162898
EMID1	2.215864038	-3.610479244	1.835604381	-1.966915792	0.04919292
GOLGA8H	2.202089706	-3.61111643	1.599144749	-2.258154825	0.023936009
GALNT7	2.218197461	-3.619972879	1.635262052	-2.213695887	0.026849706
SMYD3	2.214098801	-3.62489268	1.618090151	-2.240229123	0.025076052
UBE2Q2	2.220913085	-3.627062376	1.735532176	-2.089884836	0.036628146
HSD17B12	4.499134939	-3.627681377	1.412614811	-2.568061264	0.010226908
RHOB	11.68803099	-3.629799193	1.298990062	-2.794324066	0.005200833
GAPT	2.254224746	-3.65557427	1.790421986	-2.04173893	0.041177435
ERLIN1	4.594161998	-3.659049637	1.42784114	-2.562644776	0.010387827
DDX50	2.276291712	-3.664844575	1.734173209	-2.113309418	0.034574293
SNX4	2.302693776	-3.673814651	1.582294377	-2.321827534	0.020242224
TAB1	2.292017267	-3.678993415	1.696592954	-2.16845968	0.030123729
NIPSNAP3A	4.933590652	-3.681625567	1.386623966	-2.655100197	0.007928485
WDR11	2.344584958	-3.691197429	1.653812268	-2.231932549	0.025619421
ISOC1	2.347682782	-3.692739003	1.644544588	-2.245447785	0.024739401
HARS1	2.349779769	-3.700828288	1.703137106	-2.172947953	0.029784235
TMEM50B	2.346299745	-3.704166633	1.577180338	-2.348600565	0.01884411
GPR183	2.390906551	-3.72767802	1.654690069	-2.252795306	0.024272058
CFAP20	2.397102198	-3.730786281	1.600945677	-2.330364069	0.019786917
ASF1B	2.436277757	-3.743454051	1.725980938	-2.168884933	0.030091421
YRDC	5.207999961	-3.76991567	1.404410523	-2.684340234	0.007267311
PSMG1	2.478882889	-3.774871582	1.657282228	-2.277748182	0.022741585
SPART	4.979851886	-3.77713549	1.387536794	-2.722187626	0.006485131
PWWP2B	2.5114806	-3.787664432	1.696396252	-2.232771045	0.025564047
NR4A1	2.497706268	-3.789042364	1.618123668	-2.341627182	0.019199883
CARD9	2.493225407	-3.797648157	1.630008818	-2.329832891	0.019814985
IGLL1	5.030417903	-3.800586342	1.63560117	-2.323663257	0.020143549
TBC1D10B	2.544410061	-3.818123993	1.576262321	-2.422264328	0.015424127
FUT4	2.581438182	-3.845272119	1.7437139	-2.205219629	0.027438686
FAM216A	2.587397393	-3.84535196	1.655011679	-2.323459109	0.020154502
APPL1	2.614181657	-3.849958977	1.696834848	-2.268906124	0.023274035
EIF2S3	5.235674252	-3.858013844	1.382276678	-2.791057613	0.005253612
GPX7	2.642680707	-3.864413859	1.7032233	-2.268882687	0.023275461
CD69	44.01325559	-3.864771265	1.324561655	-2.917773778	0.0035254
HOXA7	2.756244258	-3.944018233	1.648751584	-2.392123999	0.016751182
EXOSC5	5.59696375	-3.957471754	1.448974585	-2.731222339	0.006309989
C3orf80	2.816103747	-3.968020219	1.695475406	-2.340358464	0.019265239
HDHD5	2.877200508	-3.99117278	1.587908317	-2.513478101	0.01195472
GMDS	2.911895206	-4.007756817	1.645575746	-2.435473923	0.014872297
NPM3	5.92727501	-4.039561265	1.408755408	-2.867468151	0.004137704
CCNB1IP1	2.980902402	-4.041448992	1.58703324	-2.546543381	0.010879569
RAB34	2.996678407	-4.044747103	2.01482453	-2.007493478	0.044697144
NOG	3.017694086	-4.063835121	1.919763076	-2.116842006	0.034273259
EPDR1	3.079504798	-4.095835657	1.843870488	-2.221325025	0.026328955
HOXA10	3.086937719	-4.098856907	1.529281729	-2.680249707	0.007356726
EMG1	3.146797207	-4.122577494	1.802497312	-2.287147651	0.022187206
DEFB1	6.210404964	-4.125060167	1.99640408	-2.066245109	0.038805341
SOX4	6.214457815	-4.128333752	2.007648894	-2.056302656	0.039753352
RALA	3.2504991	-4.168937314	1.799483844	-2.316740619	0.020517865
NR4A2	3.2501169	-4.169600105	1.560434503	-2.672076333	0.00753835
RASD1	3.253596924	-4.170952133	1.905511676	-2.188888258	0.028604963
NSUN2	3.246636876	-4.172035174	1.49385569	-2.792796656	0.005225453
SPRY2	3.340094912	-4.201999398	1.710168162	-2.457067961	0.014007618
PM20D2	3.367210926	-4.216124171	1.58639601	-2.657674467	0.007868185
FLT3	3.546447412	-4.303685292	1.567827967	-2.74499842	0.006051119
MRPL15	3.58042816	-4.305357689	1.515945705	-2.840047421	0.004510683
AKR1C3	3.810899751	-4.396003795	1.90744817	-2.304651767	0.021186084
HDAC10	3.905494159	-4.440283263	1.576890726	-2.815847155	0.004864881
SBDS	4.215981204	-4.549048818	1.443472085	-3.151462966	0.001624548
VPS72	4.242765467	-4.551217048	1.489502793	-3.055527703	0.002246648
PARP4	4.287704023	-4.576346666	1.479707869	-3.092736589	0.001983201
SPNS2	4.320829698	-4.579280454	1.72620641	-2.652800052	0.007982714
IL18	4.307769316	-4.583360169	1.648728063	-2.779937015	0.005436944
CD34	4.384023446	-4.600637841	1.889542516	-2.434789268	0.014900465
PLXND1	4.649426171	-4.681289303	1.710105622	-2.737427001	0.006192186
TP53I13	4.690884703	-4.697693738	1.441414988	-3.259084841	0.001117722
SPINK2	5.444009285	-4.919103111	1.528249116	-3.218783548	0.001287356
POLR1F	5.714319934	-4.990233187	1.75964426	-2.835932978	0.004569203
FSCN1	6.557237489	-5.17934729	2.027798765	-2.554172228	0.010644059
KIT	7.575382596	-5.386978461	1.745125684	-3.086871341	0.002022751
AREG	39.36877957	-6.773166995	1.578100905	-4.29197333	1.77E-05
